# Supplementary material for: Mating-Type Genes Play an Important Role in Fruiting Body Development in Morchella sextelata
Source: J Fungi (Basel). 2022 May 25;8(6):564. doi: 10.3390/jof8060564 (PMC9225556; doi:10.3390/jof8060564)
Supplement: Supplementary file 1 [file jof-08-00564-s001.zip]

Archive with 1 entries (1 files):
- jof-1734966-supplementary.pdf
